# Supplementary material for: Ganoderma lucidum-Derived Meroterpenoids Show Anti-Inflammatory Activity In Vitro
Source: Molecules. 2024 Mar 5;29(5):1149. doi: 10.3390/molecules29051149 (PMC10935275; doi:10.3390/molecules29051149)
Supplement: Supplementary file 1 [file molecules-29-01149-s001.zip]

Archive with 1 entries (1 files):
- molecules-2882988-supplementary.pdf
